# Supplementary material for: pH-Responsive Nanogels from Bioinspired Comb-like Polymers with Hydrophobic Grafts for Effective Oral Delivery
Source: Gels. 2025 Oct 8;11(10):806. doi: 10.3390/gels11100806 (PMC12564256; doi:10.3390/gels11100806)
Supplement: Supplementary file 1 [file gels-11-00806-s001.zip]

Archive with 1 entries (1 files):
- gels-3880101-supplementary.pdf
